# Supplementary material for: Antigenic Evolution Characteristics and Immunological Evaluation of H9N2 Avian Influenza Viruses from 1994–2019 in China
Source: Viruses. 2022 Mar 30;14(4):726. doi: 10.3390/v14040726 (PMC9031003; doi:10.3390/v14040726)
Supplement: Supplementary file 1 [file viruses-14-00726-s001.zip]

Archive with 1 entries (1 files):
- viruses-1620641-supplementary.pdf
